# Supplementary material for: Sleep Paralysis Among Higher Education Students: A Possible Role of Antidepressant and Recreational Stimulant Use
Source: Medicina (Kaunas). 2025 Oct 15;61(10):1844. doi: 10.3390/medicina61101844 (PMC12566577; doi:10.3390/medicina61101844)
Supplement: Supplementary file 1 [file medicina-61-01844-s001.zip]

Archive with 1 entries (1 files):
- medicina-3900025-supplementary.pdf
